# Supplementary material for: Evaluation of Suitable Reference Gene During the Development of Paired or Unpaired Female Schistosoma japonicum on the 18th and the 23rd Days Post Infection
Source: Pathogens. 2025 Oct 21;14(10):1066. doi: 10.3390/pathogens14101066 (PMC12566883; doi:10.3390/pathogens14101066)
Supplement: Supplementary file 1 [file pathogens-14-01066-s001.zip]

Archive with 1 entries (1 files):
- pathogens-3883492-supplementary.xls
