# Supplementary material for: Evaluation of Suitable Reference Gene During the Development of Paired or Unpaired Female Schistosoma japonicum on the 18th and the 23rd Days Post Infection
Source: Pathogens. 2025 Oct 21;14(10):1066. doi: 10.3390/pathogens14101066 (PMC12566883; doi:10.3390/pathogens14101066)
Supplement: Supplementary file 1 [file pathogens-14-01066-s001.zip › pathogens-3883492-supplementary.xls]

## Sheet: Sheet1
Gene	TPM-23SSI	PM-23DSI	log2 Ratio(23DSI/23SSI)	P	blast nr
Sjc_0093550|Sjp_0093550|SJC_S002562.7033	54.46	864.02	3.9878	0	gi|189502876|gb|ACE06819.1|/6.57227e-99/unknown.
Sjc_0066600|Sjp_0066600|SJC_S000839.242218	2057.1	7718.3	1.90767	0	gi|226477808|emb|CAX72575.1|/2.81661e-54/ribosomal protein L30.
Sjc_0000880|Sjp_0000880|SJC_S000001.1265306	163.39	1960.49	3.58482	0	gi|226480918|emb|CAX78924.1|/3.5237e-28/Ribosomal protein LP1.
Sjc_0044770|Sjp_0044770|SJC_S000379.21600	65	466.91	2.84463	0	gi|226474948|emb|CAX77721.1|/1.34851e-74/putative 60S ribosomal protein L23a.
Sjc_0021240|Sjp_0021240|SJC_S000115.146155	130.45	885.73	2.76337	0	gi|226477124|emb|CAX78215.1|/1.43671e-139/Major egg antigen (p40).
Sjc_0032370|Sjp_0032370|SJC_S000210.378287	429.34	2622.18	2.61057	0	gi|226489432|emb|CAX75860.1|/2.80977e-109/Thioredox.
Sjc_0007310|Sjp_0007310|SJC_S000023.278108	9.88	126.9	3.68395	6.26E-119	gi|226473866|emb|CAX77379.1|/4.73939e-54/Ferritin-1 heavy chain.
Gene	TPM-18SSI	PM-18DSI	log2 Ratio(18DSI/18SSI)	P	blast nr
Sjc_0093550|Sjp_0093550|SJC_S002562.7033	227.34	198.39	-0.196512	0.000856344	gi|189502876|gb|ACE06819.1|/6.57227e-99/unknown.
Sjc_0066600|Sjp_0066600|SJC_S000839.242218	3102.19	2281.9	-0.443051	5.95e-156	gi|226477808|emb|CAX72575.1|/2.81661e-54/ribosomal protein L30.
Sjc_0000880|Sjp_0000880|SJC_S000001.1265306	620.55	488.43	-0.345396	3.97e-21	gi|226480918|emb|CAX78924.1|/3.5237e-28/Ribosomal protein LP1.
Sjc_0044770|Sjp_0044770|SJC_S000379.21600	171.7	122.86	-0.482875	1.26e-11	gi|226474948|emb|CAX77721.1|/1.34851e-74/putative 60S ribosomal protein L23a.
Sjc_0021240|Sjp_0021240|SJC_S000115.146155	132.01	66.84	-0.981864	1.67e-28	gi|226477124|emb|CAX78215.1|/1.43671e-139/Major egg antigen (p40).
Sjc_0032370|Sjp_0032370|SJC_S000210.378287	920.89	585.94	-0.652276	4.15e-94	gi|226489432|emb|CAX75860.1|/2.80977e-109/Thioredoxin peroxidase.
Sjc_0007310|Sjp_0007310|SJC_S000023.278108	7.62	9.22	0.274976	0.357056	gi|226473866|emb|CAX77379.1|/4.73939e-54/Ferritin-1 heavy chain.
